# Supplementary material for: Toward an Interdisciplinary Approach to Constructing Care Delivery Pathways From Electronic Health Care Databases to Support Integrated Care in Chronic Conditions: Systematic Review of Quantification and Visualization Methods
Source: J Med Internet Res. 2023 Dec 14;25:e49996. doi: 10.2196/49996 (PMC10755664; doi:10.2196/49996)
Supplement: Multimedia Appendix 5 [file jmir_v25i1e49996_app5.xlsx]

## Sheet: General
Record	Authors	Study	Year	Title	Type of study	Country	Objectives	Research questions	Population characteristics			Obs
									Number of patients	Conditions
1	James R Warren, Gleb V. Beliakov, Joseph T. Noone and Heath K. Frankel	Warren et al	1999	Chronic Disease Coordinated Care Planning: Flexible, Task-Centered Decision Support	Descriptive	Australia	descriptive: Care Planning On-Line (CPOL), a decision support system for chronic care planning at SA HealthPlus by integrating relevant information flows at the point-of-care - user interface and architecture		4000	High-use patients in South Australia in ten groups including diabetes, cardiac, aged care and lung disease		care plan/decision support system
2	PANZARASA, S.; BELLAZZI, R.; LARIZZA, C.; STEFANELLI, M.	Panzarasa et al	2004	A careflow management system for chronic patients	Descriptive	Italy	descriptive: infrastructure (Careflow Management System; CfMS) for enabling the crossorganizational communication process of chronic disease management in diabetes care			Type 1 and type 2 diabetes		care coordination
3	Thusitha Mabotuwana, Jim Warren	Mabotuwana et al	2010	ChronoMedIt – A computational quality audit framework for better management of patients with chronic conditions	Descriptive	New Zealand	descriptive: ChronoMedIt (Chronological Medical audIt), a framework that takes temporal considerations into account when formulating and executing audit criteria in chronic disease management. validation: apply the framework to two practices' datasets to detect patients with suboptimal management		607 and 679	Hypertension		framework/ontology
4	Muhammad J Husain, Sinead Brophy, Steven Macey, Leila M Pinder, Mark D Atkinson, Roxanne Cooksey, Ceri J Phillips and Stefan Siebert	Husain et al	2012	HERALD (Health Economics using Routine Anonymised Linked Data)	Descriptive	UK	descriptive: procedures linking patient-derived questionnaire data with routinely collected information and secondary care clinical datasets to conduct health economics analyses validation: to map patiens journeys from a Ankylosing Spondylitis cohort		716	Ankylosing Spondylitis		linkage
5	William Hsu, Ricky K. Taira, Suzie El-Saden, Hooshang Kangarloo, USAAlex A.T. Bui	Hsu et al	2012	Context-Based Electronic Health Record: Towards Patient Specific Healthcare	Descriptive	US	descriptive: AdaptEHR, a context-based EHR using biomedical ontologies and (graphical) disease models as sources of domain knowledge to identify relevant parts of the free-text record to extract, aggregate, map on ontologies and display in the patient record for different users depending on their information needs to inform medical decision-making. validation: implement the framework in a system …		283	Glioblastoma multiforme (brain cancer)		framework/ontology
6	Jimeng Sun, Candace D McNaughton, Ping Zhang, Adam Perer, Aris Gkoulalas-Divanis, Joshua C Denny, Jacqueline Kirby, Thomas Lasko, Alexander Saip, Bradley A Malin	Sun et al	2013	Predicting changes in hypertension control using electronic health records from a chronic disease management program	Descriptive	US	descriptive: approach for predicting the risk and timing of transitions (deterioration/improvement) in hypertension control using all available clinical information from electronic health records (demographics, diagnoses, medications, laboratory results) and physician judgment of hypertension control status, using a feature selection strategy to identify relevant predictors; validation: evaluate …	Are transitions between in-control and out-of-control hypertension predictable and, if so, what makes these groups of patients different?	1294	Hypertension		prediction
7	Joao H Bettencourt-Silva; Jeremy Clark; Colin S Cooper; Robert Mills; Victor J Rayward-Smith; Beatriz de la Iglesia	Bettencourt-Silva et al	2015	Building Data-Driven Pathways From Routinely Collected Hospital Data:A Case Study on Prostate Cancer	Descriptive	UK	descriptive: to describe a framework for building and visualizing individual data-driven patient-centric pathways from routinely collected hospital data for prostate cancer; validation: to evaluate the completeness and utility of the generated pathways for investigating biomarker trends.		1904	Prostate cancer		clinical pathway
10	ZHANG, Y.; PADMAN, R.	Zhang and Padman	2015	On Clinical Pathway Discovery from Electronic Health Record Data	Descriptive	US	descriptive: iterative, practice-based clinical pathway development process that integrates health IT and domain knowledge and includes elicitation of practice patterns (candidate clinical pathways) from Electronic Health Records data about the sequence of patients’ visits to the clinic represented by a one-dimensional Markov chain.		1624	CKD		clinical pathway
11	ZHANG, Y.; PADMAN, R.	Zhang and Padman	2016	Data-Driven Clinical and Cost Pathways for Chronic Care Delivery	Descriptive	US	descriptive: approach to incorporate medical costs in the clinical pathways of patients with multiple chronic conditions; validation: compare a cost-centered perspective and a clinically focused perspective to show similarities and differences in the categorization of pathways and patient subgroups.	What differences and similarities exist between cost-based and clinical pathway-based subgroups as categorized by the approach proposed?	288	CKD stage 3, diabetes, and hypertension		clinical pathway
12	ZHANG, Y.; PADMAN, R.	Zhang and Padman	2017	An interactive platform to visualize data-driven clinical pathways for the management of multiple chronic conditions	Descriptive	US	descriptive: prototype of an interactive visualization platform on treatment of patients with multiple chronic conditions (clinical pathways) - design, development and implementation		1084 (to demonstrate the platform)	Chronic kidney disease (CKD), hypertension, and diabetes, with additional chronic conditions developing with the progression of the disease over time		clinical pathway
8	LITCHFIELD, I.; HOYE, C.; SHUKLA, D.; BACKMAN, R.; TURNER, A.; LEE, M.; WEBER, P.	Litchfield et al	2017	Can process mining automatically describe care pathways of patients with long-term conditions in UK primary care? A study protocol	Descriptive	UK	descriptive: algorithms for automated process mining for senior practice staff and commissioning groups to understand care delivery processes - method and development; validation: compare the results of automated process mining with orthodox process mapping in patients with hypertension or type 2 diabetes mellitus (T2DM) at four primary care practices.	Can process mining techniques be applied to UK primary care to describe care delivery practice using data available in the clinical management systems of individual practices? what are the similarities and differences between process maps produced via automated versus orthodox techniques for patients with hypertension or T2DM?	4000 (estimated)	Type 2 diabetes and hypertension		clinical pathway
9	Shunan Guo, Zhuochen Jin, David Gotz, Fan Du, Hongyuan Zha, and Nan Cao	Guo et al	2018	Visual Progression Analysis of Event Sequence Data	Descriptive	China	descriptive: EventThread 2 (ET2) a visual progression analysis technique and system, including a stage analysis algorithm and a system for visual query and interrogation; validation: evaluate effectiveness of ET2 in identifying evolution through stages with real-world data compared to known ground truth; collect expert feedback on whether the output is meaningful, informative, easy to use, interp…	Is ET2 able to identify evolution through stages using real-world data with a known ground truth? Is the output meaningful, informative, easy to use, interpretable, readable for clinicians?	145	Cardiovascular disease		clinical pathway
13	UMER, A.; MATTILA, J.; LIEDES, H.; KOIKKALAINEN, J.; LÖTJÖNEN, J.; KATILA, A.; FRANTZÉN, J.; NEWCOMBE, V.; TENOVUO, O.; MENON, D.; VAN GILS, M.	Umer et al	2019	A decision support system for diagnostics and treament planning in traumatic brain injury	Descriptive	Finland	descriptive: decision support system for diagnostics and treament planning in traumatic brain injury - modules and their functionalities, architecture, and development (requirement elicitation, implementation); validation: evaluate the usability of the decision support systems in two clinical settings.	Do clinicians predict outcomes more accurately with the DSS than without access to the DSS features?	400 (training data) + 60 (validation study)	Mild, moderate and severe traumatic brain injury		decision support system
14	Jutta G. Richter, Gamal Chehab, Catarina Schwartz, Elisabeth Ricken, Monika Tomczak, Hasan Acar, Henrike Gappa, Carlos A. Velasco, Peter Rosengren, Armanas Povilionis, Matthias Schneider and Jesper Thestrup	Richter et al	2021	The PICASO cloud platform for improved holistic care in rheumatoid arthritis treatment—experiences of patients and clinicians	Evaluation (proof-of-concept	Germany, Sweden, Denmark	Validation: Evaluate an information and communication platform using an evaluation framework, in a 6-month proof-of-concept study in clinical routine care with rheumatoid arthritis patients and providers.		30	Rheumatoid arthitis

## Sheet: Clinical
Record	Record	Title	What is the clinical aim/interest?	Clinical information used	Relevance criteria	Outcomes for evaluation	Cost outcomes for evaluation		aim
7	Warren et al 1999	Chronic Disease Coordinated Care Planning: Flexible, Task-Centered Decision Support	Provide guideline-based elements to help clinicians formulate care plans for patients with complex and chronic illness	Summary display: patient identification data, diagnoses, allergies and key observations. The key observations vary from project to project. For example, in the cardiac project these are the cardiac risk factors of blood pressure, cholesterol, weight, smoking status and diabetes status. Services tab: Patient's goals, all services available, individualized shcedule of services, reminders of cost	Guidelines; care mentors (specialists, GPs, nurses and other health professionals) select 5 key observations to emphasize the most critical information (per project)	Enhance user control in navigating through the content of a patient record; no outcomes specified Evaluation (Discussion section): care coordinators will formulate care plans to fictionalized cases using CPOL or paper. Quality of the care plan will be assessed by specialists and scored considering key health risks. Use will be assessed by automatic logging of GPs use of system features. User sati…	The system gives constant feedback on cost; no outcomes specified		facilitate care plan formulation
1	Panzarasa et al 2004	A careflow management system for chronic patients	Help coordinate care in diabetes by enabling the actors involved in primary care to communicate between them and with clinical service providers, and handle the overall communication process underlying chronic disease management	medical history, physical examination, laboratory evaluation (lipid assessment, foot and eye examination, microalbuminuria, others), management plan (including insulin treatment, self-management program including blood glucose monitoring, control visits with GPs, diabetologists, nurses, dieticians, psychologists, and pharmacists)	example on management of diabetes, relevance is decided following guidelines by the American Diabetes Association, translated into a process model using Workflow Management Coalition (WfMC) standards	Process efficiency and quality of care	No outcomes		improve provider communication and disease management
8	Mabotuwana et al 2010	ChronoMedIt – A computational quality audit framework for better management of patients with chronic conditions	Help clinicans detect patients with suboptimal management by enabling them to perform quality auditing using disease-specific criteria, to support assessment of quality improvement programs or to act as a tool to support immediate follow-up	The extracted dataset consisted of demographics (age in years, ethnicity and gender), prescribing (but not dispensing) details, classifications (diagnosis codes based on Read Clinical Codes, and some procedure codes), relevant laboratory test results, and blood pressure measurements.	Collaboration with two New Zealand general practices; series of iterative discussions with an expert panel from one of the clinics (practice manager, three GPs and two nurses)	Selection of patients based on specific disease/medication/time criteria Support assessment of a quality improvement program or to act as a tool to support immediate follow-up on detected patients	No outcomes		detect suboptimal management
6	Husain et al 2012	HERALD (Health Economics using Routine Anonymised Linked Data)	Improve diagnostic and referral pathways by 1) Retrospective and prospective tracking of patient pathways, 2) Validation of patient-reported recall data, 3) Objective measure of the cost of illness, 4) Healthcare pathways and referral history, and 5) Profiling of patients	Linking with GP data systems provides healthcare utilisation history including previous diagnoses, referrals, presenting symptoms, investigation results and previous medications, associated conditions and use of co-medications; linkage with IP data provides hospital visits, surgery and hospital treatment; linkage with mortality datasets ensure dataset remains relevant; linkage with A&E give infom…	Not detailed	Ressource for clinical audits - for example, longitudinal routine data would allow an assessment of the impact of specific healthcare interventions on subsequent healthcare utilisation (A&E visits or hospital admission)	No outcomes		optimize pathways
10	Hsu et al 2012	Context-Based Electronic Health Record: Towards Patient Specific Healthcare	Help decision making by selecting relevant information in the patient's EHR	Radiology reports (with images), pathology, oncology notes, consultation letters, surgical notes, admission/discharge summaries, and laboratory results.	All information reported for a given disease; iterative development process with physicians		No outcomes		improve decision making
9	Sun et al 2013	Predicting changes in hypertension control using electronic health records from a chronic disease management program	Enable intelligent care delivery and the detection of patient-specific risk factors within a care coordination system designed to empower a collaborative workforce to improve the health and care for patients with hypertension, heart failure, or diabetes	Demographics, diagnoses, medications, laboratory results, BP measurements; traditional data from electronic health records supplemented with physician judgement of hypertension control status.	The model uses all available clinical information and physian inputs on BP control, a feature selection strategy is applied to identify characteristics to the transition prediction algorithm	Effectiveness and accuracy of transition (in-control to out-of control and vice-versa) prediction	No outcomes		detection of patient-specific risk factors
13	Bettencourt-Silva et al 2015	Building Data-Driven Pathways From Routinely Collected Hospital Data:A Case Study on Prostate Cancer	Select high quality data for clinical studies and decision making; enable (re)design, management, and optimization of pathways	Patient-centric data conveyed in in workflow logs produced by multiple HIS or EHR, and local cancer registry; a holistic representation of the patients, including their demographics, comorbidities, test results, or other information, and is limited by the availability of electronic information in the HIS. In the case study on prostate cancer, the operational data store contains information from t…	The selection of specific data elements from the operational data store that will form a pathway is performed later in consultation with the domain experts (urology consultant, prostate cancer geneticists, a consultant oncologist, a histopathologist, and a chemical pathologist).	Scoring system for the completeness of the pathways (explanation of major biomarker variations by clinical interventions)	No outcomes		optimize pathways
12	Zhang and Padman 2015	On Clinical Pathway Discovery from Electronic Health Record Data	Provide visibility into ways to improve patients’ experience during treatments, examine treatment approaches and quality of care, and foster innovative care models in healthcare practices based on treatment data	Multidimensional EHR data about patients’ visits to the clinic, including the visit purpose, procedures, medications, and diagnoses, which we transform to a sequence of visits represented by a one-dimensional Markov chain; combinations of the medication, visit purpose, procedure, and diagnosis nodes form super nodes representing the visit content. The modeling of these super nodes lets us create …	Developed in collaboration with a specialist/clinic; no further detail	same for 1	No outcomes		optimize pathways
11	Zhang and Padman 2016	Data-Driven Clinical and Cost Pathways for Chronic Care Delivery	Achieve accurate predictions of anticipated future events and costs following different clinical and cost pathways for improved shared decision making	Previous studies: a) encounters; b) diagnoses as International Classification of Diseases, Ninth Revision, Clinical Modification (ICD-9-CM) codes; c) procedures as Current Procedural Terminology (CPT) codes; and d) prescriptions of medications summarized by drug classes. This study combines statistical machine learning and data visualization by specifically incorporating costs associated with med…	Previous studies developed in collaboration with a specialist/clinic and addition of costs	same for 1	No outcomes		optimize pathways
3	Zhang and Padman 2017	An interactive platform to visualize data-driven clinical pathways for the management of multiple chronic conditions	Support shared decision making in the context of multiple chronic conditions	encounter types, diagnoses, and interventions, all recorded at different points in time	Developed in collaboration with a specialist/clinic; no further detail	process outcomes stated ? (a) healthcare practice managers "review clinical pathways of local practices to determine variations, exceptions, and optimal care patterns"; (b) clinicians and patients perform "shared decision making at the point of care"; and (c) researchers "generate new hypotheses for targeted randomized clinical trials" on promising pathway patterns identified eventually.	No outcomes		support shared decision making
4	Litchfield et al 2017	Can process mining automatically describe care pathways of patients with long-term conditions in UK primary care? A study protocol	Understand and optimise organisational performance in the management of two chronic conditions (hypertension and type 2 diabetes)	Coded information on patient contact with the service including consultations, diagnoses, prescriptions and laboratory tests, events (prescriptions, referrals, appointments, etc) recorded with a date	Existing algorithms as a starting point for process mining, iterative interaction with experts to validate results; focus groups with clinical and non-clinical staff and patients for process mapping	Automatization of care patterns by comparing process models generated by process mining techniques in primary care settings to process maps generated using orthodox methods	No outcomes		optimize organisational performance
5	Guo et al 2018	Visual Progression Analysis of Event Sequence Data	Improve data interpretation by providing visualization of event sequences	The method was applied to a public critical care dataset (MIMIC), containing de-identified electronic health records with timestamped events organized into seven categories (admission and discharge, death, ICU admission and discharge, prescriptions, infusions, laboratory tests, and microbiological tests)	Authors' experience in the field, a review of the existing features and limitations of existing tools, and interviews with domain expert users	Computational performance of the algorithm and users' subjective feedback; other studies should evaluate algorithm's accuracy	No outcomes		improve data interpretation
2	Umer et al 2019	A decision support system for diagnostics and treament planning in traumatic brain injury	Help improve clinicians' confidence when deciding whether a decision suggested by a decision support system is appropriate by providing visualisations and predicting probable patient outcomes	Six core data entities: patient, injury, situation, condition, measurement and treatment related to each other with one-to-many relationship; and many specialized sub-types/entities, like CT, MRI and Glasgow Coma Scale measurements (measurement entities) or pharmacology and surgery (treatment entities)	Specifically designed with clinicians to address data analytics challenges in clinical practice in an iterative process of design and development	Clinicians ability to predict outcomes (unfavourable/favourable outcome) with/without the DSS	No outcomes		improve dss usage
14	Richter et al 2021	The PICASO cloud platform for improved holistic care in rheumatoid arthritis treatment—experiences of patients and clinicians	Orchestration of available information for a patient in the continuum of care—consisting of hospitals, outpatient departments, practices, non-physician health-service providers, home monitoring—into a comprehensive view to enable a more efficient and effective use of available data	Data from multiple sources such as hospitals, medical practices, insurance companies, and research facilities - no further detail.	User requirements (n=119) were identified in focus groups comprising various stakeholders (e.g., patients, physicians, study nurse, health care insurance) and patient interviews. The requirements included a broad spectrum with functional and non-functional requirements (e.g., “look and feel,” performance, security, ethical, societal). User needs were documented in the form of user requirements.	Validated patient-reported outcome measures (PROMs) were used as electronic forms in the PD: Functional capacity was measured by the Hannover Functional Ability Questionnaire (FFbH), and its values were derived to Health Assessment Questionnaire (HAQ) values and are reported as this below. Self-reported disease activity was assessed via the RA Disease Activity Index (RADAI). Patients’ clinical an…	No outcomes		data integration to improve care continuity

## Sheet: Tech
		Healthcare utilisation characteristics								Moreno-Conde Categories
										Scope definition leading to selection of the domain and selecting relevant experts						Analysis of the information covered in the specific domain				Design of the tool		Definition of implementable tool specifications		Validation				Publishing and maintenance				Governance
										Information on the domain to be covered and whether the scope is local or wider are presented		The study involved a group of experts based on the care setting, healthcare activities and clinical requirements		Expected uses or use case scenarios are presented		Clinical scenarios, workflows and users are understood to determine the data items to be used in the method		Existing systems have been described (how they have been implemented and documented)		The set of attributes associated with the method is detailed		Implementable technical specification is described		The study presents prototype screens		The method was peer-reviewed, or validated in other ways (for example, training/testing data)		Methods are available in a public repository		If applicable, adopters can give feedback on the methods published in the repository and implemented		There is an organization responsible for developing and maintaining the method		If applicable, this organization is in charge of quality review, publication, and relationships with other projetcs working on the same domain
Author Year	Title	Summary of system characteristics	Description of visualisation/quantification	Data sources	Data preparation	Algorithm	Data protection	Linkage between different datasets	System architecture	Y/N	Extract (text)	Y/N	Extract (text)	Y/N	Extract (text)	Y/N	Extract (text)	Y/N	Extract (text)	Y/N	Extract (text)	Y/N	Extract (text)	Y/N	Extract (text)	Y/N	Extract (text)	Y/N	Extract (text)	Y/N	Extract (text)	Y/N	Extract (text)	Y/N	Extract (text)
Warren et al 1999	Chronic Disease Coordinated Care Planning: Flexible, Task-Centered Decision Support	Care Plan On-Line (CPOL) system to support coordinated care by GPs for complex/chronic illness in South Australia. It's an integration between the HealthPlus core Information Ssystem (HIS) with the care planning process. Its layered architecture insulates the end-user client application from changes in the electronic medical record sources. Moreover, the client display is dynamic in that differen…	Care planning interface, showing a summary of patient information, guidelines and a 'timeline scheduling control' that allows the Care Coordinator to specify the number and specific dates of services.	HealthPlus patients give explicit consent when opting into the program to have their use of hospital, general practice, pathology, pharmacy and other services tracked. A core HealthPlus Information System (HIS) has been implemented to support this strategic level of program evaluation.			not mentioned	The HIS takes data downloads from an ambitious state-wide network of hospital-based information systems combined through the OACIS data integration tool. Through OACIS the HIS gets hospital emergency and in-patient records.	Figure 5. The current core HealthPlus Information System (HIS) is intended to be a prototype. The HIS receives data from many external sources as outlined in the introduction; however, the methods of receipt are presently ad hoc (e.g., a weekly upload by walking a tape across town as compared to an eventual networked HL7 link). In light of this state of flux, we devised a layered approach where a…	Y	Local - South Australia	Y	Each HealthPlus project has a team of Care Mentors, including specialists, GPs, nurses and other health professionals.	Y	GPs, use case scenarios not detailed			N		Y	Sections 3.1, 3.2	N		Y	Figures 7, 8, 9, 10, 11			N				?	Mention to the AS HealthPlus unit of the South Australian Health Commission, but no mention to how the CPOL system would be managed
Panzarasa et al 2004	A careflow management system for chronic patients	Careflow Management System (CfMS) with multiple applications: The multi-access service developed by our group allows patients to send the blood glucose readings to the care centre using a smart modem, provides several tools for data summarization and analysis and supports the communication between patients and care providers through a dedicated messaging system.Each Cf participant can access the …		Electronic patient record (EPR), telemedicine, guidelines, contracts between organizational units			not mentioned	not mentioned	End user applications (patient and care providers) <-> CfMS <-> Cooperating Organizational Units	Y	Wider - In the system architecture herein presented, the CfMS acts as a component of the Health Information System (HIS). A CfMS, according to the glossary defined by the Workflow Management Coalition (WfMC), is a system that completely defines, creates and manages the execution of Careflows (Cfs) through the use of software, running under the control of one or more Cfs engines, which are able to…	N	No mention to stakeholders involvement	Y	The system we propose, thus, supports the connection among end-user applications (used by Cf participants), a Cf designed for a specific category of patients, and cooperating organizational units distributed on the territory. The CfMS represents the best practice knowledge suitable for the management of those patients, and optimises the use of end-user applications components, such as EPR managem…	Y	Figure 3 / The care process starts with an initial evaluation of the patient’s status, which consists of a comprehensive Medical History, a detailed Physical Examination and a Laboratory Evaluation. This evaluation is useful for obtaining a complete patient’s clinical status picture in order to detect possible diabetes complications and to classify the patient before the Management Plan begins. +…	Y	Briefly - A strong interest has been given to the definition of ICTbased systems devoted to the management of Diabetes Mellitus, mainly in the areas of Electronic patients’ record, Decision support systems and telemedicine. Our group has gained experience in the implementation of a multi-access system for patient’s management which embeds telemedicine and EPR functionalities and guideline based p…	Y	Summarizing, a Cf process definition specifies which tasks need to be executed and in which order [6]. Cfs are case-based: a Cf instance is the process execution of a Cf for a particular patient. When a new instance of Cf takes place, the generic task will be defined as work item (a work item is a task executed for the care of an individual patient). Resources, either human or non-human, are requ…	Y	XML files, contracts inter organizations, EPR recording, etc	N	One example of therapy modification and of a visit report- not screens that help understand the method		Published (?)	N				N
Mabotuwana et al 2010	ChronoMedIt – A computational quality audit framework for better management of patients with chronic conditions	The system is an extensible computation framework that can be used to formulate clinically important audit criteria, specially to identify patients on long-term medication who are on suboptimal therapy. They present a table with eight quality improvement criteria for patients diagnosed with hypertension.	We introduce a prescription timeline visualisation mechanism we have developed to aid clinicians in understanding patients’ individual prescribing patterns along with criteria reports that can be produced using the framework / It is a challenge to identify patients with prescribing lapses with this form of presentation [a table]. As a possible solution, we developed a C# based graphical tool (thi…	We collaborated with two NZ general practices – one was the same practice mentioned in Section 2.1 and the other was a general practice that was interested in our research on quality audit reporting (we will refer to the former as Practice-1 and the latter as Practice-2 hereafter). We extracted patient EMR data from the practices’ commercial PMSs, both being MedTech32, using MedTech32’s built-in …	The dataset was then processed for the required criteria in Table 1 using a traditional Structured Query Language (SQL) based approach with multiple levels of nested/sub queries developed using an ad-hoc approach as detailed in reference 16.		YES - patient confidentiality was protected by withholding any identifying patient details (such as name and address) from the University based researchers. However, a practice-specific PMS internal identifier was provided to the researchers (e.g., ‘‘M004162”) so that the expert panel of clinicians working for the practice could still identify the patients for clinical follow-up on their cases if…	Data extracted from practices' PMS, both MedTech32	Fig 3	Y	Wider	Y	Brief mention to discussion with GPs	Y	Briefly in the discussion			N		Y	The method is an ontology (Fig 1, 2, Table 2, Fig 4)	Y	Criteria and ontology are presented	Y	Figures 8, 9			N				N
Husain et al 2012	HERALD (Health Economics using Routine Anonymised Linked Data)	System to connect patient questionnaires to SAIL (Secure Anonymised Information Linkage) databank, composed of data from rheumatologists, existing routinely collected datasets such as the General Practice (GP) records, outpatient (OP) clinical data, inpatient (IP) episodes, accident and emergency (A&E) department, pathology data, NHS administrative register, breast and cervical cancer screening d…	Visualization is composed of GP events, A&E visits and outpatient visits.	Questionnaires and SAIL databank (composed of other datasets)		Linkage: HIRU uses the MACRAL (Matching Algorithm for Consistent Results in Anonymised Linkage) algorithm to create encrypted Anonymised Linking Field (ALF) for each individual. The ALFs are mainly created based on the patient’s NHS number; and if the NHS number is absent in a dataset, a mixture of other identifying variables like forename, surname, gender, postcode of residence, and date of birt…	YES - SAIL utilises a split-file approach to anonymisation to overcome issues of confidentiality and disclosure in health-related data warehousing by creating personal level unique and encrypted identifiers for merging information from various sources.	The method is the linkage between different datasets.		Y	Local - UK	N	No mention to stakeholders involvement	N	Potential benefits are listed and detailed, but no use case scenario is presented	N	The method proposes to retrace the workflows (referals, etc)	N		N		N	Only the algorithm to create encrypted ALF is briefly presented	N				N				Y	The SAIL database was created by the Health Information Research Unit (HIRU) at the College of Medicine at Swansea University, as part of the Welsh Assembly Government’s commitment to the UK Clinical Research Collaboration (UKCRC)
Hsu et al 2012	Context-Based Electronic Health Record: Towards Patient Specific Healthcare	We present an application called AdaptEHR (Adaptive Electronic Health Record), which is built upon a context-based framework, integrating data from different sources in the patient record and subsequently tailoring the presentation based on the contents of the patient’s clinical reports and the information needs of the user. This paper reviews past developments on integrating and displaying multi…	Patient dashboard. The patient dashboard is comprised of multiple panes that summarize the contents of the patient record. The dashboard presents information such as past encounters, prescribed medications, findings documented in clinical reports, and results of laboratory tests and procedures. Clinical findings, which have been extracted by the NLP-assisted structuring tool, are presented along …	Data electronically retrieved from hospital information systems using a system called DataServer, which is a distributed infrastructure for querying multiple clinical data sources and generating a uniform representation of their outputs.	1) aggregate the patient data from separate clinical sources; 2) structure the patient record to identify problems, findings, and attributes reported in clinical reports and map them to available knowledge sources; and 3) generate a tailored display based on annotations provided by the knowledge sources. / For each patient record, we follow a methodical approach to extract problems, findings, and…	While biomedical ontologies provide breadth in coverage, a model that captures detailed characteristics of a disease is necessary. The purpose of such a model would be to: 1) enumerate all of the common types of findings, tests, and procedures that are reported for a given disease; 2) provide (causal) explanation of how represented elements relate to one another; and 3) permit computational analy…	Not mentioned	DataServer		Y	Wider	Y	Brief mention to iterative development process with two physicians	N		Y	Disease model ?	N		Y	Section 'B. Structuting the patient record'	Y		Y	Figure 3			N				N
Sun et al 2013	Predicting changes in hypertension control using electronic health records from a chronic disease management program	Model to predict transition points of BP control for patients with hypertension in a chronic disease management program	In addition, to understand better the performance of the model, we developed a visualization system to facilitate the exploration of the prediction results and other events. Figure 3 depicts a snapshot of the visualization. Here, each line represents a patient over time and each circle represents a hypertension control assessment. As mentioned earlier, blue and red indicate out-of-control and in-…	All data used in this study were collected from Vanderbilt University Medical Center’s de-identified EHR repository, the synthetic derivative, which is a completely de-identified, randomly date-shifted version of the EHR. The model leveraged various features available in the EHR and supplied by patients (home BP measurements).		Prediction module - The prediction module iteratively partitions the set of patients into training and testing cohorts to support a 10-fold crossvalidation process. At this point, a two-level feature selection process is applied. Within the same concept, predictive features are selected according to an information gain criterion. Across concepts, we use a greedy forward selection to ascertain whi…	YES - de-identified EHR		Predictive modeling pipeline consisting of three modules: feature engineering, prediction and analysis. Feature engineering module: turns clinical data into a feature matrix and a target label vector that is used as training data for building the predictive model. Prediction module: takes the training data as input and constructs the candidate predictive models. Analysis module: examines the resu…	Y	Wider	N		N		N		N		Y	Section 'Feature engineering module'			Y	Figures 3, 4			N				N
Bettencourt-Silva et al 2015	Building Data-Driven Pathways From Routinely Collected Hospital Data:A Case Study on Prostate Cancer	A framework, which enables the secondary uses of routinely collected hospital data, was developed and presented in this paper. The main components of this framework are the operational data store containing patient-centric data, used to build the pathways based on the methodology presented; the pathways engine; analysis engine; and the visualization software.	Carcinoma of the prostate visualization and interpretation system (CaPVIS) - Datasets are used to build the pathway dictionary and the raw pathways database; the pathway engine is responsible for the segmentation, summarization, cleansing, snd indexing of raw pathway. These operations allow for the mapping, selection and retrieval of individual or groups of similar paths using regular expressions…	Multiple Health Information Systems (HIS), local cancer registry	An example of an input data source is the laboratory information system (LAB), where information on the PSA and other blood tests are stored. Following the data extraction process in Figure 1, a thorough inspection of the system is carried out first (system understanding step). This required the involvement of domain experts (clinical and administrative), obtaining relevant access credentials and…		YES	The process is repeated for every data source where information on prostate cancers is likely to exist, and this ultimately generates an operational data store (ODS), which is similar to a data warehouse from where specific data marts can be extracted. The ODS contains relevant metadata and detailed, routinely collected information on the selected case study. By enabling the inspection, linkage, …		Y	Wider	Y		N		Y		Y		Y		Y		Y	Figures 4, 5			N				N
Zhang and Padman 2015	On Clinical Pathway Discovery from Electronic Health Record Data	Data-driven methodology to automate the clinical pathway learning process	Pathways learned from this model allow visual representation of the relationships between interventions and health statuses, and the variations in disease progression depending on patient conditions and treatment decisions.	EHR data	To accommodate variations in patients’ treatment histories, we use hierarchical clustering to separate patients into subgroups. / To account for the variations in treatment patterns, complications, and other factors in the population of CKD patients, we first identify latent patient subgroups using patients’ sequences of super nodes. We measure similarity among patients’ visit sequences using the…	Pathways in each subgroup are built by selectively connecting states that occur with high probability and frequency from the transition matrix of the Markov chains. Setting a threshold on transition probability and transition frequency lets us extract common pathways and filter out rare transitions. Actual threshold values are determined from the data to create clinical pathways that allow best c…	YES - de-identified			Y	Wider	N		N		N		N		N				Y	Figure 3			N				N
Zhang and Padman 2016	Data-Driven Clinical and Cost Pathways for Chronic Care Delivery	Systematic methodology to embed medical costs into the exact flow of clinical events associated with chronic care delivery.		EHR data			YES - de-identified			Y	Wider	N		N		N		N		N				Y	Figure 2			N				N
Zhang and Padman 2017	An interactive platform to visualize data-driven clinical pathways for the management of multiple chronic conditions	The backend system of the visualization platform is based on a clinical pathway learning algorithm described in Zhang et al[6]. The algorithm particularly focuses on the co-progression of multiple concurrent conditions and associated interventions, and thus is a natural choice for the platform in modeling the clinical pathways of MCC management. Given as input the EHR data of a patient population…	Our pathway learning algorithm and visualization platform distinguishes itself by particularly focusing on the need to track MCC and associated interventions over time for targeted patient subgroups and individuals. / The frontend system of the platform is created using Django (Django Software Foundation), a Python web framework. As demonstrated in later sections, users can input their EHR data a…	EHR data			not mentioned			Y	Wider	N	Evaluation of this platform with actual users in a formal experimental setting, such as through think-aloud protocol and focus groups, is an important future work	Y	Briefly - For example, the node highlighted in Figure 3.1 is a visit of Office (O) type, where diagnoses of AKI, CKD stage 3 (CKD3), diabetes (DM), and hypertension (HP) were noted. Vitamins were prescribed in the visit. Sizes of the nodes are relative to the number of edges it is connected to. In addition, users can drag nodes to desired locations for enhanced interpretability.	N		N			Ref 6?	Y	Details on languages, etc	Y	Figure 4.1, 5.1, 5.2		Published (?)	N				N
Litchfield et al 2017	Can process mining automatically describe care pathways of patients with long-term conditions in UK primary care? A study protocol		The graphical presentation of the care process will be based on business process model notation (BPMN) / In presenting the mined processes to stakeholders, we will use BPMN, a user-friendly and widely accepted graphical language which has previously been used for modelling clinical processes. A highly simplified example of how a mined process might appear is shown in figure 1 relating to a hypoth…	In this project, we will use the comprehensive dataset held by the clinical management system (CMS) of each practice. / We will use data from the CMSs of which there are three predominant in the UK: EMIS-Web, SystmOne and InVision. The data they contain are routinely collected and collated and contain information on patient demography, clinical data, time and duration of consultation as well as i…	Clustering (aggregating) before mining.	Our initial task is to develop process mining algorithms to determine processes used in a single practice in the management of HT using the standard process mining methodological approach which entails data selection and extraction, clustering (aggregating), mining and visualising. Box 1 - The development of algorithms to discover process models is iterative and involves the following four steps:…	YES - Pseudonymised			Y	Local - UK	Y	A focus group will be conducted at each practice and will consist of between six and eight participants reflecting a range of clinical and non-clinical staff and patients with first-hand experience of delivering and receiving care for the relevant condition.	N		N		N		Y	Table 1, Table 2	N	Protocol	N	Protocol	N	Protocol	N	Protocol			N
Guo et al 2018	Visual Progression Analysis of Event Sequence Data	System designed to support interactive progression analysis of event sequence data. It includes 3 major modules: 1) preprocessing - to get data ready for query, 2) analysis - to extract progression patterns from the data, and 3) visualization - to provide multiple coordinated views to support interpretation.	Visualization is mainly intended for stage analysis. User interface consists of seven key views	Any time stamped clinical data (validation was done using the MIMIC public database)	Data preparation consists of preprocessing and sequence filtering	The goal of progression analysis is to automatically infer the latent stages underlying a set of event sequences. We develop an algorithmic approach that is designed based on three intuitive assumptions. (1) The analyzed event sequences should have a similar progression process. For example, the medical records of patients with the same type of disease. This assumption requires a pre-filtering (R…	YES (MIMIC) - for the validation, not necessarily anonymous	One dataset		Y	Wider	Y	Interviews with experts	Y		N		Y	Previsous systems in which the presented method is based are presented	Y		Y	Details on the three modules, the algorithm used, the views,	Y	Figures 1, 4, 5			N				N
Umer et al 2019	A decision support system for diagnostics and treament planning in traumatic brain injury	Data visualization functionality is important for clinicians as they can assess the data by themselves and be more confident that the decision provided by the DSS is an appropriate choice for a particular patient. The web-based DSS described in this paper represents one-step in a solution to address this need. It allows clinicians to explore all available (highly multi-modal) data, collected at d…	The web-based DSS described in this paper represents one-step in a solution to address this need. It allows clinicians to explore all available (highly multi-modal) data, collected at different points in time and at various locations, on a dashboard. / The presentation layer is responsible for displaying processed data to the user in a graphical format within a web-browser. ASP.NET was used as a …	The original raw patient data are imported into the DSS from external sources (e.g. hospital information systems).	The ETL (Extract, Transform and Load) process was followed to make data ready for the DSS. Patient data from external data-sources were extracted, cleaned, transformed and combined into MS Excel file format before it was imported into the DSS. The data layer is responsible for reading the data from those MS Excel files and storing it into logically divided data entities appropriate for decision s…		not mentioned		The DSS was developed by employing modern programming principles, software design patterns, and latest technologies (C#, ASP.NET MVC, HTML5, JavaScript, Entity Framework etc.). Following a three-layered architecture, the DSS was divided into data, logic and presentation layers (Fig. 1). Moreover, functionality of the DSS was divided into a patient overview module, a disease-state prediction modul…	Y	Wider (two universities)	Y	The DSI was specifically designed together with clinicians to address data analytics challenges in actual clinical practice. / In an iterative process of design and development, we gathered user requirements at different phases of development. An initial set of requirements was collected by conducting a preliminary user study through individual interviews with eleven clinical specialists / Later,…	Y	Validation study	Y	The main result of the user study was a description of treatment process and diagnosis of TBI, including a workflow diagram, which highlighted possible usage points for the DSS.	Y	There are Decision Support Systems (DSS) available to clinicians for various diseases, such as a discovery engine (DE), which provides personalized treatment recommendations after analysing the past data from similar patients. The DE was initially designed to provide informed decisions for patients with breast cancer, but it can be useful in other types of complex diseases. There are some other c…	Y	There are six core data entities: patient, injury, situation, condition, measurement and treatment (Fig. 2). These entities are interlinked to each other with one-to-many relationship. A patient can have multiple injuries, there can be multiple measurements regarding one injury, and several treatments exist for addressing one injury. In addition to these entities, there are many specialized sub-t…	Y	Details on three layers	Y	Figures 3, 4, 5	Y	Published (?) / Training/testing data	N				N
Richter et al 2021	The PICASO cloud platform for improved holistic care in rheumatoid arthritis treatment—experiences of patients and clinicians	The PICASO (“A Personalised Integrated Care Approach for Service Organisations and Care Models for Patients with Multi-Morbidity and Chronic Conditions”) project provides an integration cloud-based platform for the cross-organizational exchange of electronic health records and care plans to facilitate the closer integration of formal and informal carers and a personalized orchestration of care se…		EHD from hospitals, medical practices, insurance companies, research facilities, patients homes - no further details.			PICASO alleviates the present cloud challenges for health care and patient identifiable data by only receiving and processing data in the cloud platform (“PICASO Cloud”), but not storing patient data there. Rather, PICASO keeps, in a privacy conserving way, track of who requested data; who sends data; and where data is physically stored in the data centers of the participating health care institu…	Multiple Care System Clouds where electronic health records (EHR) are sourced and provided to PICASO via Operational Data Stores (ODS)	(Figure 1) Multiple Care Systems Clouds are connected to the cloud infrastructures DIVA, responsible for access token distribution as well as secure, policy based access control to services and data	Y	Europe	Y	Focus groups and interviews to define user requirements	N		N	General platform	N		Y		Y		Y	Figs. 2 and 3	Y	Evaluation study	Y	available on request, https://www.picaso-project.eu/knowledge-centre/	N		Y	The PICASO consortium	Y

## Sheet: Tab tech
		Warren et al, 1999	Panzarasa et al, 2004	Mabotuwana et al, 2010	Husain et al, 2012	Hsu et al, 2012	Sun et al, 2013	Bettencourt-Silva et al, 2015	Zhang and Padman, 2015	Zhang and Padman, 2016	Zhang and Padman, 2016	Litchfield et al, 2017	Guo et al, 2018	Umer et al, 2019	Richter et al 2021
Scope definition leading to selection of the domain and selecting relevant experts	Information on the domain to be covered and whether the scope is local or wider are presented	x	x	x	x	x	x	x	x	x	x	x	x	x	x
	The study involved a group of experts based on the care setting, healthcare activities and clinical requirements	x		x		x		x		x	x	x	x	x	x
	Expected uses or use case scenarios are presented		x	x							x		x	x
Analysis of the information covered in the specific domain	Clinical scenarios, workflows and users are understood to determine the data items to be used in the method		x			x		x						x
	Existing systems have been described (how they have been implemented and documented)		x					x					x	x
Design of the tool	The set of attributes associated with the method is detailed	x	x	x		x	x	x			x	x	x	x	x
Definition of implementable tool specifications	Implementable technical specification is described		x	x		x		x			x		x	x	x
Validation	The study presents prototype screens	x		x		x	x	x	x	x	x		x	x	x
	The method was evaluated (for example: training/testing data, pilot study, implementation test, etc)			x			x	x				x	x	x	x
Publishing and maintenance	Availability in a public repository														x
	If applicable, adopters can give feedback on the methods published in the repository and implemented
Governance	There is an organization responsible for developing and maintaining the method														x
	If applicable, this organization is in charge of quality review, publication, and relationships with other projetcs working on the same domain														x

## Sheet: B&I
Record	Scenario ID	Scenario (description)	Actor	Action	Context	Time	Target						Panzarasa et al 2004	Actor	Action	Context	Time	Target
			Physician	Modify treatment	Patient's home	After system alert	Patient							Physician	Modify treatment	Patient's home	After system alert	Patient
	1		An important task performed by the Cf is the automatic evaluation of home monitoring data, as soon as they are sent to the diabetes management center, in order to detect potential critical situations that should be notified to the care providers or that could require further clinical investigations. This analysis calculates several descriptive statistics (i.e. arithmetic means, standard deviation…											An important task performed by the Cf is the automatic evaluation of home monitoring data, as soon as they are sent to the diabetes management center, in order to detect potential critical situations that should be notified to the care providers or that could require further clinical investigations. This analysis calculates several descriptive statistics (i.e. arithmetic means, standard deviation…
1			Patient	Schedule medical visit	Patient's home	Periodically	Patient							Actor	Action	Context	Time	Target
1	2		In order to help physicians and patients in the management of the long term screening, the CfMS schedules periodic visits based on the patient’s care process history.											Patient	Schedule medical visit	Patient's home	Periodically	Patient
8	1	Awareness of immediate cases – identification of those patients that, at a particular moment in time, are out of supply of an indicated medication. In the first instance, the action is to treat the non-adherence as inadvertent and recall the patient and/or simply prescribe as indicated at the next opportunity. This includes not just patients with lapsed medications, but also those whose circumsta…	GP	Treat non adherence or add new treatments	Consultation	When identified	Patient							In order to help physicians and patients in the management of the long term screening, the CfMS schedules periodic visits based on the patient’s care process history.
8	2	Opportunity for communication with those with poor supply profiles – at some point it becomes logical to look to a lack of concordance between doctor and patient, and/or to the ability of the patient to achieve adherence for other reasons. Low MPR over an extended time period and repeated lapses in medication supply indicate the need for improved communication between GP and patient; possibly the…	GP	Engage in 'problem-solving' approach	Consultation	Not clear	Patient						Mabotuwana et al 2010	Actor	Action	Context	Time	Target
8	3	Opportunity to critique GPs on their adherence to established guidelines and compare practices on specified criteria – for example, the JNC7 hypertension guideline recommends ACEi/ARB medication as compellingly indicated therapy for patients with comorbid hypertension and chronic kidney disease. If an agreed set of audit criteria can be established, this form of reporting also provides an opportu…	Not identified	Give feedback to GPs on guideline adherence	Not identified	Not identified	Patient							GP	Treat non adherence or add new treatments	Consultation	When identified	Patient
7	1	Review guidelines: Users are actively alerted to review relevant guidelines through the following mechanisms: 1. Flags on observations. Observations that are outside specified bounds will be marked with “?” or “!” flags. Right-clicking these observations or the flags will invoke the relevant guideline. Relevant guidelines will appear where observations are recorded (such as in the Initial Medical…	User (GPs)	Review guidelines (not specified)	Software usage	When flags and warnings are showed	Patient							Awareness of immediate cases – identification of those patients that, at a particular moment in time, are out of supply of an indicated medication. In the first instance, the action is to treat the non-adherence as inadvertent and recall the patient and/or simply prescribe as indicated at the next opportunity. This includes not just patients with lapsed medications, but also those whose circumsta…
														Actor	Action	Context	Time	Target
														GP	Engage in 'problem-solving' approach	Consultation	Not clear	Patient
														Opportunity for communication with those with poor supply profiles – at some point it becomes logical to look to a lack of concordance between doctor and patient, and/or to the ability of the patient to achieve adherence for other reasons. Low MPR over an extended time period and repeated lapses in medication supply indicate the need for improved communication between GP and patient; possibly the…
														Actor	Action	Context	Time	Target
														Not identified	Give feedback to GPs on guideline adherence	Not identified	Not identified	Patient
														Opportunity to critique GPs on their adherence to established guidelines and compare practices on specified criteria – for example, the JNC7 hypertension guideline recommends ACEi/ARB medication as compellingly indicated therapy for patients with comorbid hypertension and chronic kidney disease. If an agreed set of audit criteria can be established, this form of reporting also provides an opportu…
													Warren et al 1999	Actor	Action	Context	Time	Target
														User (GPs)	Review guidelines (not specified)	Software usage	When flags and warnings are showed	Patient
														Review guidelines: Users are actively alerted to review relevant guidelines through the following mechanisms: 1. Flags on observations. Observations that are outside specified bounds will be marked with “?” or “!” flags. Right-clicking these observations or the flags will invoke the relevant guideline. Relevant guidelines will appear where observations are recorded (such as in the Initial Medical…

## Sheet: QCodebook
	12	11	3	8	7	9	1	2	4	10	5	6	13
Method characteristics / Study	Zhang (2014), 2015 (paving the COWpath) and 2015 (on clinical pathway discovery)	Zhang 2016 (clinical and cost)	Zhang 2017 (an interactive platform)	Mabotwuana (2009)	Warren (1999)	Sun (2013)	Panzarasa (2004)	Umer (2019)	Litchfield (2018)	Hsu (2015)	Guo (2018)	Husain (2012)	Bettencourt-Silva (2015)	Richter (2021
Summary/overview of the method	It is a system using EHR data from people with CKD to generate visualizations of practice-based clinical pathways. They mention practice-based approach, difficulties implementing guidelines, care coordination, shared decision-making. The first paper outlines the method to transform raw data into visits with information on diagnoses and procedures (if applicable). They apply hierarchical clusterin…	This paper is an addition to the previously developed system, adding cost information to the data-driven clinical pathway. "Incorporate medical costs explicitly in the chronologically ordered clinical pathways of patient experiences"	Development of na interface to the pre-existing systems, with the objective of improve usability of the clinical pathway learning algorithm. The data input is the EHR of a given organization with chronological data on encounter types, diagnoses and interventions. The algorithm performs patient clustering (hierarchical clustering), and Markov chain modeling to show the dominant patterns whithin ea…	The system is a computational framework with a criteria model to enable qualitity audit by clinicians (like a pre-filter). It was tested in two clinics using data from patients with hypertension. ChronoMedIt’s computational engine was developed using C#.NET to process the audit criteria and identify the required patients. Microsoft SQL Server 2008 was used to store the patient data.	Care plan online (CPOL) system to support coordinated care by GPs for patients with complex and chronic illness; system with layered architecture and a care plan interface, guidelines integrated.	Model using a random forest classifier to predict transition points for patients with hypertention (in-control/out-of-control) based on patient-specific features	It's a careflow management system (CfMS), designed to improve communication between different organizational units involved in health care of people with type 1 and type 2 diabetes. It also uses guidelines to give instructions based on patients' history, current treatment and clinical results (blood glucose readings). Patients are included as end-users and input data (blood glucose readings) via …	Web-based decision support system (DSS) for traumatic brain injury with visualization of complex patient data in a user-friendly manner. All available data is seen in a dashboard. The system also has a prognostic model to predict probable outcome using a machine-learning algorithm called the Disease State Index (DSI).	Protocol for the application of process mining to primary care data on type 2 diabetes and hypertension to produce care maps	Application called AdaptEHR, a context-based framework for formalizing knowledge encoded in biomedical ontologies and disease models to support the integration and adaptation of information in the health record.	Unsupervised stage analysis algorithm to identify semantically meaningful progression stages as well as the critical events which help define those stages. The algorithm follows three key steps: (1) event representation estimation, (2) event sequence warping and alignment, and (3) sequence segmentation. With a visualization system, ET2, which interactively illustrates the results of the stage ana…	Health economics analyses using patient-derived questionnaire data linked with routinely collected information and secondary care clinical datasets
Broader aims/objectives					Goal is to leverage the administrative, financial and technical infrastructure of SA HealthPlus by integrating the relevant information flows on the GP’s desktop such that the GPs provide informed and appropriate care.	To present a predictive model, with its correspondent predictive festures, as a first step in the long-term goal of developing personalized hypertension management plans	Describe a technological implementation in the area of diabetes care, designed to explicitly handle the overall communication process underlying chronic disease management	Describe a DSS that represents a step in addressing the need of clinicians to assess data by themselves and be more confident that the decision provided by the DSS is na appropriate choice for a particular patient	First, we will develop methods and algorithms for creating models of the care processes for treating patients in individual general practitioner (GP) practices using the data routinely collated by each practice within their clinical management system. Second, we will use traditional process mapping exercises involving patients and staff to manually produce maps of HT care processes at the same pr…
Technical Characteristics
New or addition to pre-existing systems? (e.g., EHR)	Not a part of a pre-existing system	Addition	Addition	Addition to the EHR system	It's na online interface, part of a coordinated care trial called SA HealthPlus, and it uses the information in the program HIS	New	Addition to a pre-existing EPR system, previously validated (reference 12), it's a component of a HIS (Health Information System)	New	New	New	New	New		New
Who developed it?	University + private clinic (TMA - Teresdai, McCann & Associates)	Univeristy	University	University	University	Private company (IBM) + University	A research group including a consortium and a university department	Combinostics (private company), Turku university, Cambridge university, a research center (VTT, not sure if its private)	University	University	University	University	University	University & private company
Did its development engage stakeholders?	Not formalized (mention to clinicians participation)	No	No	Briefly mentioned "discussion with clinicians"	Mention to Care Mentors in each project whithin the SA HealthPlus trial	No	No	Yes, individual interviews with eleven specialists to develop the first version and an iterative process of feedback and development with five clinical specialists	Yes; The development of these algorithms will be iterative, and each iteration will be reviewed by our clinical expert (DS) and informatics lead (CH).	Yes (at the end of development)	Yes	No		yes
What is it for?	The system was developed to create practice-based clinical pathways of CKD patients from EHR data in a community practice	To add costs to the existing system (2014, 2015), to achieve accurate predictions of anticipated future events and costs following different clinical and costs pathways for improved shared decision making and identify ranges of costs for targeted clinical pathways whithin a patient population	Extracting practice-based clinical pathways from EHR and visualizing chronological health-related events	Performing quality audit using patient data. Outputs are criteria reports and prescription charts	Guideline-based care planning for complex and chronic illness	Predicting state transition in BP management (in-control/out-of-control)	Improve communication between organizations and facilitate following guidelines (changing treatments, scheduling visits); generating management plans	Decision-making, visualizing patients history, prognostic modeling		Selecting relevant parts of a patients' EHR and help inform decision making	Interactive progression analysis of event sequence data	Enhanced economic analysis, including assessment of the validity, reliability and generalisability of health economic data not possible through the use of traditional isolated datasets.
What is the purpose of the visualization?	Visualizations of learned pathways can be used by healthcare providers for practice review and decision support, and by patients to engage in shared-decision making, communication and education	The visualization is included in the previous developments, this paper adds cost information to the practice-based clinical pathway	EHR data input is transformed in summary statistics and visualization of dominant pathways for a given patient population	To assist clinicians to easily visualize patient prescribing patterns and also some feedback to the patient if required	Interface with different modules	Analysis module with visualization to characterize the predictive model and compare different candidate models	To generate reports and report statistical analysis	To assess the decision made by the DSS, to provide statistics and analytics support to clinicians for na optimal decision-making process		Synthesise information in a patient dashboard	Show the event sequence evolution patterns across the mined stages at three different granularities: low-level sequences of individual raw events, aggregate sequences showing frequent and rare stage transitions, and a high-level summarization highlighting the more significant stage transition patterns. Interactions are provided for users to explore these views and navigate between them.	Track patient healthcare utilisation and pathways
Where does data come from?	EHR	Clinical data from the EHR of a community-based clinical practice and cost data from patient co-pays (medication prices from GoodRx)	EHR	EHR systems from two different clinics	A core HealthPlus Information System (HIS)	EHR and home BP measurements	EPR, contracts, clinical reports	External sources (e.g. hospital information systems)	A comprehensive dataset held by the clinical management system (CMS) of each practice. This contains various coded information on patient contact with the service including consultations, diagnoses, prescriptions and laboratory tests.	Data retrieved from hospital information systems using a system called DataServer which is a distributed infrastructure for querying multiple clinical data sources and generating a uniform representation of their outputs	MIMIC dataset	SAIL databank
How is data prepared?	Not detailed	Not detailed			Not detailed		No details on data preparation. Contracts are EbXML files with characteristics of patients, constraints, requests, etc., clinical reports are XML files with results of consultations or lab tests	The ETL (extract, transform and load) process was followed to make data ready for the DSS. Data was extracted, cleaned, transformed and combined into a MS Excel file format before being imported into the DSS	Mining methodological approach: data selection and extraction, clustering (aggregating), mining and visualising. In doing so, we will identify the relevant variables needed to define the care of our target patients, identify the corresponding events and select the relevant records.	Methodical approach to extract problems, findings, and attributes from clinical narratives, mapping them to concepts in the knowledge sources.
How is data protected?	De-identified data	De-identied data		De-identified for research purposes, but identifiable for clinicians in the testing clinics	Not detailed	De-identied data	Not mentioned	Not mentioned	We will therefore select patients diagnosed with this condition and identify the relevant data that capture their care, adapting pseudonymisation tools previously used by the CCG in providing similar data for use with BLISS project.85 In May 2018, the new general data protection regulation comes into effect repealing the previous Data Protection Directive 95/46/EC of 1995. Though built on similar…	Not mentioned		De-identied data
Was it implemented?	Not detailed	Not detailed	Not detailed	Implemented and verified the framework	Mention in the discussion to its implementation and future evaluation		Not mentioned	Developed as R&D prototype, not integrated to the hospital record system		Yes, and presented to two clinicians	No	No
Has it been tested?	(Not validated) Developed and tested using data from EHR (8553 patients in 2014, 1576 in 2015, 1624 in 2015[2])	Developed and tested using data from EHR and patient co-pays (288 patients from 2009 to 2011)	Developed and tested using data from EHR, 1084 patients from 2009 to 2016	Yes, described in section "2.5 Framework verification"	Not mentioned			Validation study performed, comparison between the clinicians' and the system's performance in predicting patients outcomes		Mention to formal study being conducted in the discussion	With publicly available datasets	Yes, compared to self-reported data
Has it been validated in real-life settings? (technical validation)	Not detailed	Not detailed	Not detailed		Not mentioned			Made available to clinicians in two universities and tested using data from 60 patients		No	No			yes
Are there geographical and temporal limits?	It has been developed in Pennsylvania using the EHR of a specific clinic, but the method itself does not seem to have limitations concerning replication in other contexts	The data used in the paper was limited to 2 years since the initial visit to the clinic, but the method is theoretically generalizable	It has been developed in Pennsylvania using the EHR of a specific clinic, but the method itself does not seem to have limitations concerning replication in other contexts	Does not appear to be limited to New Zealand	Specific to a trial in South Australia, but they mention the design decisions taken for the system are of relevance to care models throughout the developed world		Not detailed	Not mentioned	Developed in the UK, using a CMS specific to clinics in the Middle Lands. However, they state process mining algorithms and tools can be applied to additional datasets held at similar sites to produce process maps in a matter of minutes.	No	No	Yes, specific to SAIL databank		europe
Were other 'softwares' used?	Gephi		Django (Python) to create the web application and D3.js for the interactive visualizations							Written in Java using Swing components and is connected to a relational database (i.e., MySQL)			Python scripts can be written to access relevant functions that read information from pathways generate graphical representations, compute PSA kinetics, or other statistics
Algorithm description	hierarchical clustering and Markov chain modeling					Random forest			The development of algorithms to discover process models is iterative and involves the following four steps: 1. Apply basic process mining algorithms including Alpha, Heuristics Miner, Inductive Miner and Fuzzy Miner to obtain initial results. 2. Enhance algorithms to enable use of timing and other data to refine the displayed process to optimise the correctness and usefulness of the first iterat…	Graphical disease model: The purpose of such a model would be to: 1) enumerate all of the common types of findings, tests, and procedures that are reported for a given disease; 2) provide (causal) explanation of how represented elements relate to one another; and 3) permit computational analysis of the influence among variables based on encoded probabilities. Graphical models—Bayesian belief netw…	Stage Analysis Algorithm. We introduce a novel unsupervised algorithm for aligning and segmenting collections of temporal event sequences to identify latent stages of progression. It extracts meaningful latent stages of heterogeneous duration to better reflect the non-linear progression patterns exhibited in many real world applications.
Clinical aspects
Which disease(s) is(are) being targeted?	CKD stage 1 through 5, AKI, hypertension, diabetes and end-stage renal disease	CKD stage 1 through 5, AKI, hypertension, diabetes and end-stage renal disease	MCC	Hypertension	Complex and chronic illness, no further detail	Hypertension	Type 1 and type 2 diabetes	Traumatic brain injury	Type 2 diabetes and hypertension	Brain cancer	Cardiovascular diseases	Ankylosing spondylitis		AR
Clinical events and attributes	Data used are: visit type, visit date, procedures and diagnoses. Paper 2015 [2] adds medications to the list of informations obtained from the patient population.			Prescriptions and BP measurements			Results, reports, clinical advice		The data they contain are routinely collected and collated and contain information on patient demography, clinical data, time and duration of consultation as well as information on practices and staff (see table 2). Events (prescriptions, referrals, appointments, etc) are recorded with a date, although in some cases more information may be specified.	Only radiology reports (with images), pathology, oncology notes, consultation letters, surgical notes, admission/discharge summaries, and laboratory results were examined. The entire dataset was used to identify new findings, guide variable selection, estimate values for the probabilistic disease model, and provide a test set for validating the system.
Was it validated in a clinical context? How?	No			No mention to validation	No mention to validation	No mention to validation	Not mentioned	Tested and compared to clinicians assessments without the system	No, protocol		No	No		patients + clinicians
If it was validated, was there clinical or cost outcomes measurement? Which ones?	No outcome of care process was assessed	No outcome was assessed	No outcome was assessed											yes, PROMs, etc
If stakeholders were involved, were they healthcare professionals or people living with chronic conditions?	In the paper from 2015, one of the authors is a physician from the community practice (Nirav Patel), but the participation of stakeholders is not detailed or formalized in the papers, also mention to clinicians and domain knowlege, without further detail	No mention to stakeholder involvement		Healthcare professionals	Healthcare professionals	No mention to stakeholder involvement		Healthcare professionals	Both	Healcare professionals	Healthcare providers			both
If yes to previous question, what were the characteristics of stakeholders involment? (interviews, iterative process, focus groups, project phase)	Not detailed	No mention to stakeholder involvement	No mention to stakeholder involvement	Discussion after tests	Not detailed			They performed and interative process of design and development. An initial set of requirements was collected by conducting a preliminary user study through individual interviews with eleven clinical specialists (at University of Cambridge (UCA), UK and Turku University Central Hospital (TUCH), Finland) with expertise in TBI management. The main result of the user study was a description of treat…	In phase I, the development of the algorithms will be iterative, and each iteration will be reviewed by our clinical expert (DS) and informatics lead (CH). / In the final phase, we will present the mined and mapped processes derived from each practice to focus groups consisting of patients and staff from that practice. / A focus group will be conducted at each practice and will consist of between…	As part of the iterative development process, we asked two physicians (a neuro-radiologist and an oncology fellow) to view a set of patient cases and identify the strengths and weaknesses of the AdaptEHR interface				focus groups, interviews, interactive process
Are guidelines integrated? How?	The system builds patways from real data, it is mentioned that a comparision with current guidelines is possible, but the system itself does not integrate guidelines	No	No	No, but they say in the discussion that results could be compared to guidelines to assess adherence from GPs	Yes, a guideline module is integrated to the care plan interface	No	Yes, to schedule visits and suggest treatment modifications		No	No, mention to possible integration of guidelines in the discussion	No	No		no
Users, behaviours & interactions
Who is intended to use it?	Healthcare providers and patients, with no further detail	Mention to patients and healthcare providers "actionable information as they navigate through a multitude of clinical events and medical expenses", with no further information	Mention to patients, healthcare providers and organization managers	GPs	GPs	Not clear	Physicians, nurses, dietitians, pharmacists, and other health professionals with expertise in diabetes, the patient and his/her family	Specialists (clinicians)	Not mentioned	Physicians (specialists)	Physicians	Not clear		patients and providers
Is it the same for all users? (screens, information presented)	They do not present any screens or a dedicated interface, so there is no detail on this point	They do not present any screens or a dedicated interface, so there is no detail on this point		Only one type of user	Only one type of user	Yes	Not detailed, but probably not (patient vs. clinician views)	Yes	Not mentioned	Yes	Yes	Not clear		no, a PD and a CD
What actions are proposed for potential users? (What can users do? Data input or just visualization?)	Only visualization	No actions proposed, just evaluation of costs of targeted pathways	Interactive visualizations: place mouse over a component to allow for deeper exploration, obtaining temporal information in the clinical pathways (transition between disease states, whithin and beyond 4 months)	Users can read the criteria reports and prescription charts, no data input	Care planning, viewing patient's 'problems and goals', viewing the annual cost of the care plan, scheduling of services, viewing guidelines	View of prediction of transitions	Patients can input blood glucose readings, actions professionals can do are not detailed	Clinicians can navigate between data events and can also access the CT and MRI images directly from the timeline	Not mentioned	View dashboars, query, interact with patient dashboard (details on demand)	Query and interact with the event sequences	Not clear	Because the time length of different pathways can vary considerably, it was important for the plot to be interactive, allowing zoom and rescale, as well as mechanisms for graphical conflict resolution (ie, avoiding overlapping elements). Figures 4 and 5 show sample output from the visualization software and a patient pathway and related information, including the pathway data format. The analysis…
When is it supposed to be used?	Not detailed (mention to point-of-care, but no mention to use case scenarios)	Not detailed	Not detailed	Not detailed	Not detailed	Not detailed			Not mentioned	Not mentioned	Not mentioned	Not mentioned
Are there interactions between potential users?	Not mentioned	Not mentioned	Not mentioned	No	Not mentioned	Not mentioned	Messaging system (patient <-> professionals, not detailed between profesionals)	Not mentioned	Not mentioned	Not mentioned	Not mentioned	Not mentioned
Are use case scenarios clearly identified? (examples)	No	No	No	Examples of potential uses are given in the discussion	No	No	Two use case scenarios: 1. If the Cf notices that the patient is not responding in the expected way to the therapy (e.g. hyperglycemias and hypoglycemias are too frequent) it generates a guideline-based suggestion to the physician about the need of a therapy modification. The therapy changes are then communicated by the CfMS to the patient through the dedicated messaging system. 2. In order to he…	Not mentioned	Not mentioned	Not mentioned	Not mentioned	Not mentioned
Is there any training expected before using it?	Not mentioned	Not mentioned	Not mentioned	Not mentioned	Not mentioned	Not mentioned	Not mentioned	Not mentioned	Not mentioned	Not mentioned	Not mentioned	Not mentioned		training is mentioned for both patients and clinicians
